# Supplementary material for: Thermal Expansion and Rattling Behavior of Gd-Filled Co4Sb12 Skutterudite Determined by High-Resolution Synchrotron X-ray Diffraction
Source: Materials (Basel). 2022 Dec 30;16(1):370. doi: 10.3390/ma16010370 (PMC9822039; doi:10.3390/ma16010370)
Supplement: Supplementary file 1 [file materials-16-00370-s001.zip]

Archive with 1 entries (1 files):
- materials-2070402-supplementary.pdf
